# Supplementary material for: Analysis of Hepatic Lentiviral Vector Transduction: Implications for Preclinical Studies and Clinical Gene Therapy Protocols
Source: Viruses. 2025 Feb 17;17(2):276. doi: 10.3390/v17020276 (PMC11861806; doi:10.3390/v17020276)
Supplement: Supplementary file 1 [file viruses-17-00276-s001.zip]

Archive with 1 entries (1 files):
- viruses-3384220-supplementary.xlsx
