# Supplementary material for: Analysis of Hepatic Lentiviral Vector Transduction: Implications for Preclinical Studies and Clinical Gene Therapy Protocols
Source: Viruses. 2025 Feb 17;17(2):276. doi: 10.3390/v17020276 (PMC11861806; doi:10.3390/v17020276)
Supplement: Supplementary file 1 [file viruses-17-00276-s001.zip › viruses-3384220-supplementary.xlsx]

## Sheet: Sheet1
Strain	No.	L_W1	L_W3	L_W6	L_W8	L_W14	L_W24	spleenVCN	spleen_std	liverVCN	liver_std	liver_spleen	L_W3_1/1	L_W24_1/1	L_W24_copy
C57/BL6	4	22500000	21300000	1790000	50900000	45300000	48700000	0.407	0.028	2.581	0.251	6.34152	-0.0533333	1.16444	1.88687e+07
C57/BL6	43	17400000	27800000	67300000	42000000	58400000	68800000	0.282	0.015	1.503	0.102	5.32979	0.597701	2.95402	4.57751e+07
C57/BL6	102	27700000	16900000	36600000	37200000	4240000	38900000	0.406	0.061	2.391	0.084	5.88916	-0.389892	0.404332	1.62693e+07
C57/BL6	155	16500000	47900000	34100000	33300000	38800000	47900000	0.425	0.035	1.622	0.109	3.81647	1.90303	1.90303	2.95314e+07
C57/BL6	185	38100000	60600000	27400000	78500000	64200000	84800000	0.304	0.009	1.84	0.044	6.05263	0.590551	1.22572	4.6087e+07
C57/BL6	203	16500000	66200000	19200000	36400000	30400000	60500000	0.274	0.03	1.222	0.154	4.45985	3.01212	2.66667	4.9509e+07
C57/BL6	240	13300000	11600000	13800000	21100000	19800000	16200000	0.284	0.028	1.865	0.066	6.5669	-0.12782	0.218045	8.68633e+06
C57/BL6	264	14900000	40000000	49700000	20900000	40000000	38900000	0.186	0.009	2.265	0.175	12.1774	1.68456	1.61074	1.71744e+07
CC002/Unc	31	7810000	7890000	14200000	12300000	13500000	15600000	0.142	0.012	0.811	0.016	5.71127	0.0102433	0.997439	1.92355e+07
CC002/Unc	65	13500000	10200000	22200000	24100000	23400000	29300000	0.184	0.013	0.841	0.034	4.57065	-0.244444	1.17037	3.48395e+07
CC002/Unc	88	5110000	12700000	7340000	17500000	7550000	11800000	0.158	0.005	1.323	0.042	8.37342	1.48532	1.3092	8.91912e+06
CC002/Unc	124	2970000	5120000	6320000	7040000	7910000	9660000	0.291	0.012	0.872	0.129	2.99656	0.723906	2.25253	1.1078e+07
CC002/Unc	175	8610000	17400000	23500000	18100000	20400000	23200000	0.1	0.017	0.596	0.018	5.96	1.02091	1.69454	3.89262e+07
CC002/Unc	198	68700000	72500000	86900000	53200000	45300000	33200000	0.051	0.009	0.538	0.054	10.549	0.055313	-0.516739	6.171e+07
CC002/Unc	214	13000000	23600000	16100000	15100000	17600000	14900000	0.125	0.019	0.728	0.053	5.824	0.815385	0.146154	2.0467e+07
CC003/Unc	2	18700000	15300000	31400000	28800000	2930000	20900000	0.084	0.007	0.131	0.012	1.55952	-0.181818	0.117647	1.59542e+08
CC003/Unc	54	25100000	17700000	41300000	17300000	33200000	35000000	0.184	0.012	0.358	0.034	1.94565	-0.294821	0.394422	9.77654e+07
CC003/Unc	118	1090000	10300000	10100000	15600000	11500000	11600000	0.084	0.011	0.065	0.008	0.77381	8.44954	9.6422	1.78462e+08
CC003/Unc	139	8680000	14100000	16700000	24900000	14300000	26400000	0.201	0.017	0.288	0.016	1.43284	0.624424	2.04147	9.16667e+07
CC003/Unc	188	120000000	255000000	406000000	309000000	247000000	242000000	0.186	0.013	0.674	0.04	3.62366	1.125	1.01667	3.5905e+08
CC003/Unc	206	7850000	21500000	14800000	10900000	16900000	14800000	0.17	0.018	0.241	0.018	1.41765	1.73885	0.88535	6.14108e+07
CC003/Unc	229	7150000	11300000	14900000	14400000	17200000	16800000	0.259	0.021	0.448	0.034	1.72973	0.58042	1.34965	37500000
CC004/TauUnc	3	21200000	16100000	6340000	34500000	31500000	21900000	0.183	0.017	1.241	0.116	6.78142	-0.240566	0.0330189	1.76471e+07
CC004/TauUnc	81	5540000	4440000	10500000	5960000	21400000	5480000	0.093	0.001	0.549	0.027	5.90323	-0.198556	-0.0108303	9.98179e+06
CC004/TauUnc	96	1540000	3710000	NA	NA	NA	NA	NA	NA	NA	NA	NA	1.40909	NA	NA
CC004/TauUnc	152	12200000	14900000	17700000	11100000	15500000	18900000	0.178	0.012	0.449	0.036	2.52247	0.221311	0.54918	4.20935e+07
CC004/TauUnc	191	125000	141000	293000	182000	181000	165000	NA	NA	NA	NA	NA	0.128	0.32	NA
CC004/TauUnc	216	2640000	3730000	2790000	10900000	4240000	4720000	0.153	0.013	0.325	0.006	2.12418	0.412879	0.787879	1.45231e+07
CC005/TauUnc	11	2920000	1830000	4850000	2160000	4000000	2670000	0.224	0.026	0.263	0.021	1.17411	-0.373288	-0.0856164	1.01521e+07
CC005/TauUnc	42	3030000	2620000	4510000	3780000	2910000	2480000	0.209	0.02	0.249	0.009	1.19139	-0.135314	-0.181518	9.95984e+06
CC005/TauUnc	109	1520000	832000	1540000	1840000	1990000	1480000	0.182	0.029	0.136	0.013	0.747253	-0.452632	-0.0263158	1.08824e+07
CC005/TauUnc	126	1920000	2890000	2950000	2370000	2320000	3600000	0.214	0.017	0.187	0.003	0.873832	0.505208	0.875	1.92513e+07
CC005/TauUnc	248	16800000	2080000	1690000	3250000	1100000	9250000	0.049	0.001	0.118	0.007	2.40816	-0.87619	-0.449405	7.83898e+07
CC005/TauUnc	267	1080000	1870000	3030000	2240000	2430000	2070000	0.17	0.019	0.517	0.084	3.04118	0.731481	0.916667	4.00387e+06
CC006/TauUnc	33	77000000	84500000	145000000	166000000	222000000	165000000	0.286	0.011	0.436	0.02	1.52448	0.0974026	1.14286	378440367
CC006/TauUnc	44	32200000	8570000	20500000	14000000	15600000	8710000	0.037	0.003	0.326	0.036	8.81081	-0.733851	-0.729503	2.67178e+07
CC006/TauUnc	111	138000	957000	842000	749000	527000	575000	0.068	0.004	0.128	0.012	1.88235	5.93478	3.16667	4.49219e+06
CC006/TauUnc	154	10100000	13400000	8260000	10200000	8910000	18100000	0.171	0.019	0.244	0.026	1.4269	0.326733	0.792079	7.41803e+07
CC006/TauUnc	170	6910000	14000000	NA	NA	NA	NA	1.663	0.113	0.854	0.067	0.51353	1.02605	NA	NA
CC006/TauUnc	221	23800000	48900000	40400000	36500000	41400000	36200000	0.129	0.007	0.319	0.032	2.47287	1.05462	0.521008	1.1348e+08
CC008/GeniUnc	18	9210000	5480000	7340000	5980000	20900000	4650000	0.126	0.02	0.595	0.101	4.72222	-0.404995	-0.495114	7.81513e+06
CC008/GeniUnc	68	24300000	6260000	11200000	16600000	5130000	3760000	0.14	0.013	0.319	0.029	2.27857	-0.742387	-0.845267	1.17868e+07
CC008/GeniUnc	260	315000	18600000	13400000	12700000	6390000	2590000	0.092	0.006	0.402	0.023	4.36957	NA	7.22222	6.44279e+06
CC008/GeniUnc	265	8130000	12100000	12500000	12200000	10700000	5890000	0.074	0.005	0.547	0.047	7.39189	0.488315	-0.275523	1.07678e+07
CC010/GeniUnc	1	78300000	29400000	93900000	85500000	89800000	104000000	0.102	0.011	0.52	0.027	5.09804	-0.624521	0.328225	200000000
CC010/GeniUnc	58	38900000	41500000	44200000	41600000	38700000	7660000	0.032	0.005	0.87	0.057	27.1875	0.066838	-0.803085	8.8046e+06
CC010/GeniUnc	91	41400000	26100000	24700000	19200000	17300000	14600000	0.064	0.005	0.612	0.016	9.5625	-0.369565	-0.647343	2.38562e+07
CC010/GeniUnc	144	114000000	197000000	208000000	150000000	154000000	154000000	0.1	0.002	1.987	0.083	19.87	0.72807	0.350877	7.75038e+07
CC010/GeniUnc	168	46600000	104000000	99300000	115000000	99400000	89600000	0.09	0.036	0.522	0.041	5.8	1.23176	0.922747	1.71648e+08
CC010/GeniUnc	224	58500000	80600000	76800000	80500000	91200000	55500000	0.238	0.013	0.708	0.04	2.97479	0.377778	-0.0512821	7.83898e+07
CC011/Unc	14	3850000	6230000	9440000	9800000	12300000	6610000	0.106	0.007	0.644	0.026	6.07547	0.618182	0.716883	1.0264e+07
CC011/Unc	59	2760000	11500000	8210000	8830000	7160000	9020000	0.086	0.007	0.619	0.04	7.19767	3.16667	2.26812	1.45719e+07
CC011/Unc	89	3210000	4580000	7490000	9200000	11500000	9260000	0.046	0.005	0.888	0.04	19.3043	0.426791	1.88474	1.04279e+07
CC011/Unc	189	4520000	8540000	10600000	7680000	9570000	9320000	0.054	0.005	0.653	0.076	12.0926	0.889381	1.06195	1.42726e+07
CC011/Unc	220	2970000	4970000	5360000	6710000	6980000	4380000	0.029	0.004	0.47	0.048	16.2069	0.673401	0.474747	9.31915e+06
CC012/GeniUnc	5	11500000	7580000	22400000	10800000	15100000	9630000	0.101	0.012	0.332	0.02	3.28713	-0.34087	-0.162609	2.9006e+07
CC012/GeniUnc	57	34900000	101000000	91700000	91200000	75700000	88900000	0.174	0.006	1.09	0.09	6.26437	1.89398	1.54728	8.15596e+07
CC012/GeniUnc	145	15100000	24300000	25900000	28400000	28500000	23400000	0.094	0.013	0.471	0.03	5.01064	0.609272	0.549669	4.96815e+07
CC012/GeniUnc	176	15100000	40800000	34000000	43500000	28600000	46000000	0.118	0.01	0.73	0.151	6.18644	1.70199	2.04636	6.30137e+07
CC012/GeniUnc	199	14900000	31100000	33300000	31700000	22500000	27000000	0.176	0.012	1.43	0.161	8.125	1.08725	0.812081	1.88811e+07
CC012/GeniUnc	231	29000000	62000000	73600000	52700000	56600000	53900000	0.142	0.015	1.11	0.022	7.8169	1.13793	0.858621	4.85586e+07
CC013/GeniUnc	16	2140000	884000	1870000	1790000	1700000	1850000	0.037	0.001	0.092	0.004	2.48649	-0.586916	-0.135514	2.01087e+07
CC013/GeniUnc	67	2760000	467000	1180000	1460000	1110000	1560000	0.036	0.006	0.092	0.014	2.55556	-0.830797	-0.434783	1.69565e+07
CC013/GeniUnc	95	1310000	587000	1480000	NA	NA	NA	NA	NA	NA	NA	NA	-0.551908	NA	NA
CC013/GeniUnc	146	1590000	1700000	1820000	2130000	1610000	NA	NA	NA	NA	NA	NA	0.0691824	NA	NA
CC013/GeniUnc	171	1430000	1700000	2540000	2200000	1830000	1640000	0.137	0.016	0.202	0.009	1.47445	0.188811	0.146853	8.11881e+06
CC013/GeniUnc	228	2660000	2140000	2580000	2610000	3380000	2320000	0.089	0.012	0.537	0.046	6.03371	-0.195489	-0.12782	4.3203e+06
CC016/GeniUnc	97	8640000	29500000	7450000	23600000	14100000	24700000	0.169	0.016	0.195	0.021	1.15385	2.41435	1.8588	1.26667e+08
CC016/GeniUnc	159	7530000	19000000	18400000	21500000	18600000	24400000	0.375	0.013	0.379	0.023	1.01067	1.52324	2.24037	6.43799e+07
CC016/GeniUnc	184	37800000	42500000	67400000	75500000	74100000	101000000	0.375	0.029	0.559	0.027	1.49067	0.124339	1.67196	1.8068e+08
CC016/GeniUnc	217	9310000	10200000	10700000	6170000	7790000	13800000	0.342	0.018	0.14	0.01	0.409357	0.0955961	0.482277	9.85714e+07
CC016/GeniUnc	241	4600000	12200000	17300000	14100000	16000000	16400000	0.476	0.065	0.912	0.182	1.91597	1.65217	2.56522	1.79825e+07
CC016/GeniUnc	261	6790000	20900000	19100000	23600000	23200000	9110000	0.28	0.056	0.422	0.016	1.50714	2.07806	0.341679	2.15877e+07
CC019/TauUnc	13	13200000	51700000	46600000	47900000	46600000	51400000	0.464	0.033	1.28	0.046	2.75862	2.91667	2.89394	40156250
CC019/TauUnc	71	35800000	67100000	94800000	77300000	70500000	96900000	0.459	0.072	0.762	0.084	1.66013	0.874302	1.7067	1.27165e+08
CC019/TauUnc	187	22000000	77200000	60700000	82800000	94700000	96900000	0.464	0.044	1.164	0.043	2.50862	2.50909	3.40455	8.32474e+07
CC019/TauUnc	222	71400000	148000000	136000000	239000000	123000000	163000000	0.385	0.003	1.391	0.109	3.61299	1.07283	1.28291	1.17182e+08
CC019/TauUnc	245	55000000	98700000	93200000	22600000	82400000	90500000	0.265	0.022	2.223	0.027	8.38868	0.794545	0.645455	4.07108e+07
CC019/TauUnc	273	8770000	23900000	19200000	20100000	18600000	27200000	0.272	0.011	1.896	0.308	6.97059	1.7252	2.10148	1.4346e+07
CC021/Unc	37	8800000	2470000	7250000	4340000	3540000	NA	NA	NA	NA	NA	NA	-0.719318	NA	NA
CC021/Unc	47	12400000	1290000	1840000	2560000	1680000	1190000	0.055	0.006	0.537	0.006	9.76364	-0.895968	-0.904032	2.21601e+06
CC021/Unc	104	18600000	15600000	9760000	8060000	5400000	4370000	0.043	0.004	0.522	0.035	12.1395	-0.16129	-0.765054	8.37165e+06
CC021/Unc	161	8960000	2260000	2740000	2130000	1060000	1490000	0.022	0.002	0.112	0.007	5.09091	-0.747768	-0.833705	1.33036e+07
CC021/Unc	166	6440000	1980000	2170000	1120000	2020000	1520000	0.041	0.004	0.358	0.012	8.73171	-0.692547	-0.763975	4.24581e+06
CC021/Unc	218	27000000	12600000	9650000	6960000	4780000	3430000	0.039	0.006	0.54	0.051	13.8462	-0.533333	-0.872963	6.35185e+06
CC024/GeniUnc	26	10000000	3420000	3280000	2450000	2090000	2110000	0.123	0.022	0.098	0.011	0.796748	-0.658	-0.789	2.15306e+07
CC024/GeniUnc	73	9800000	2950000	1850000	3060000	1590000	234000	0.034	0.002	0.019	0	0.558824	-0.69898	NA	1.23158e+07
CC024/GeniUnc	107	7640000	4290000	2470000	3310000	2300000	1640000	0.062	0.005	0.032	0.001	0.516129	-0.438482	-0.78534	51250000
CC024/GeniUnc	132	3200000	5410000	4620000	4300000	1460000	NA	NA	NA	NA	NA	NA	0.690625	NA	NA
CC024/GeniUnc	177	5220000	2610000	2290000	2650000	2530000	2150000	0.065	0.017	0.068	0.007	1.04615	-0.5	-0.588123	3.16176e+07
CC024/GeniUnc	211	6110000	1990000	2220000	1430000	178000	866000	0.027	0.001	0.01	0.001	0.37037	-0.674304	-0.858265	86600000
CC027/GeniUnc	32	2820000	1700000	2550000	3010000	2070000	2550000	0.168	0.012	0.376	0.069	2.2381	-0.397163	-0.0957447	6.78191e+06
CC027/GeniUnc	70	2810000	1290000	2540000	2930000	1700000	2370000	0.179	0.004	0.301	0.026	1.68156	-0.540925	-0.156584	7.87375e+06
CC027/GeniUnc	87	2570000	2640000	2580000	2590000	2070000	2770000	0.253	0.009	0.416	0.028	1.64427	0.0272374	0.077821	6.65865e+06
CC027/GeniUnc	123	1570000	814000	4010000	4060000	NA	NA	NA	NA	NA	NA	NA	-0.481529	NA	NA
CC027/GeniUnc	200	3500000	3320000	6890000	9760000	9270000	5490000	0.299	0.025	0.44	0.035	1.47157	-0.0514286	0.568571	1.24773e+07
CC027/GeniUnc	208	1370000	1910000	2820000	3260000	4010000	2720000	0.168	0.009	0.491	0.027	2.92262	0.394161	0.985401	5.53971e+06
CC027/GeniUnc	251	2070000	800000	2180000	2940000	2560000	4050000	0.144	0.004	0.281	0.016	1.95139	-0.613527	0.956522	1.44128e+07
CC030/GeniUnc	45	8980000	1920000	9080000	2300000	9370000	11100000	0.047	0.002	0.534	0.027	11.3617	-0.786192	0.23608	2.07865e+07
CC030/GeniUnc	98	2950000	9340000	6260000	5020000	6430000	6320000	0.074	0.006	0.275	0.017	3.71622	2.1661	1.14237	2.29818e+07
CC030/GeniUnc	108	6310000	2350000	5090000	3730000	3310000	4210000	0.067	0.005	0.123	0.001	1.83582	-0.627575	-0.332805	3.42276e+07
CC030/GeniUnc	142	3340000	1560000	5620000	6050000	4270000	4040000	0.204	0.02	0.26	0.009	1.27451	-0.532934	0.209581	1.55385e+07
CC030/GeniUnc	193	3240000	3720000	1970000	5150000	4350000	4070000	0.13	0.012	0.308	0.016	2.36923	0.148148	0.256173	1.32143e+07
CC030/GeniUnc	226	4300000	3760000	4980000	4500000	5400000	4290000	0.125	0.005	0.203	0.007	1.624	-0.125581	-0.00232558	2.1133e+07
CC032/GeniUnc	23	13100000	17000000	18900000	28900000	8360000	5400000	0.188	0.026	0.429	0.019	2.28191	0.29771	-0.587786	1.25874e+07
CC032/GeniUnc	72	16200000	11000000	15000000	15800000	23300000	26700000	0.192	0.02	0.34	0.015	1.77083	-0.320988	0.648148	7.85294e+07
CC032/GeniUnc	113	4280000	8640000	9600000	10500000	5200000	13100000	0.191	0.03	0.306	0.033	1.60209	1.01869	2.06075	4.28105e+07
CC032/GeniUnc	137	6030000	13000000	17300000	15800000	26000000	24900000	0.194	0.004	0.274	0.008	1.41237	1.15589	3.12935	9.08759e+07
CC032/GeniUnc	167	9170000	25400000	10100000	19700000	28800000	43900000	0.149	0.01	0.3	0.018	2.01342	1.7699	3.78735	1.46333e+08
CC032/GeniUnc	219	15100000	34100000	67200000	39700000	42900000	42100000	0.135	0.015	0.471	0.017	3.48889	1.25828	1.78808	8.93843e+07
CC033/GeniUnc	40	13000000	10500000	16100000	13100000	17100000	18800000	0.204	0.014	0.204	0.002	1	-0.192308	0.446154	9.21569e+07
CC033/GeniUnc	66	13800000	4020000	5230000	15100000	8600000	15600000	0.106	0.018	0.208	0.021	1.96226	-0.708696	0.130435	75000000
CC033/GeniUnc	106	16700000	9110000	28500000	9210000	33400000	7780000	0.226	0.024	0.26	0.022	1.15044	-0.454491	-0.534132	2.99231e+07
CC033/GeniUnc	127	18100000	24000000	37400000	31200000	15900000	34000000	0.17	0.014	0.294	0.007	1.72941	0.325967	0.878453	1.15646e+08
CC033/GeniUnc	183	90400000	70400000	200000000	104000000	103000000	87400000	0.236	0.03	0.583	0.028	2.47034	-0.221239	-0.0331858	1.49914e+08
CC033/GeniUnc	230	50900000	20900000	82500000	74100000	76000000	25500000	0.16	0.014	0.479	0.053	2.99375	-0.589391	-0.499018	5.32359e+07
CC035/Unc	7	17000000	15800000	20600000	21600000	14700000	23000000	0.201	0.025	0.158	0.018	0.78607	-0.0705882	0.352941	1.4557e+08
CC035/Unc	50	5330000	8350000	10700000	11700000	8160000	15700000	0.161	0.017	0.383	0.027	2.37888	0.566604	1.94559	4.09922e+07
CC035/Unc	103	19000000	36500000	30000000	27700000	22600000	25800000	0.173	0.014	0.134	0.006	0.774566	0.921053	0.357895	1.92537e+08
CC035/Unc	131	9910000	19500000	24100000	14900000	26600000	31200000	0.284	0.052	0.204	0.026	0.71831	0.967709	2.14834	1.52941e+08
CC035/Unc	249	21700000	33500000	28200000	34000000	52900000	33000000	0.24	0.007	0.49	0.036	2.04167	0.543779	0.520737	6.73469e+07
CC035/Unc	271	9400000	12900000	8750000	19600000	17100000	26900000	0.259	0.017	0.222	0.008	0.857143	0.37234	1.8617	1.21171e+08
CC036/Unc	21	335000	148000	235000	83900	146000	77300	NA	NA	NA	NA	NA	-0.558209	-0.769254	NA
CC036/Unc	52	35300000	NA	NA	NA	NA	NA	NA	NA	NA	NA	NA	NA	NA	NA
CC036/Unc	100	280000	403000	519000	516000	207000	180000	NA	NA	NA	NA	NA	0.439286	-0.357143	NA
CC036/Unc	160	148000000	160000000	136000000	137000000	178000000	23800000	0.067	0.001	0.553	0.021	8.25373	0.0810811	-0.839189	4.3038e+07
CC036/Unc	179	66200000	NA	NA	NA	NA	NA	NA	NA	NA	NA	NA	NA	NA	NA
CC036/Unc	225	158000000	203000000	294000000	381000000	320000000	286000000	0.071	0.004	0.662	0.037	9.32394	0.28481	0.810127	4.32024e+08
CC036/Unc	243	19900000	12200000	11800000	12900000	12800000	10400000	0.022	0.003	0.09	0.01	4.09091	-0.386935	-0.477387	1.15556e+08
CC036/Unc	256	53300000	94400000	119000000	146000000	131000000	158000000	0.135	0.012	0.655	0.08	4.85185	0.771107	1.96435	241221374
CC038/GeniUnc	17	2340000	1950000	2600000	3180000	3280000	3880000	0.404	0.012	0.172	0.016	0.425743	-0.166667	0.65812	2.25581e+07
CC038/GeniUnc	48	10400000	15100000	10300000	7870000	9380000	8700000	0.593	0.048	0.27	0.015	0.455312	0.451923	-0.163462	3.22222e+07
CC038/GeniUnc	122	8580000	12300000	15600000	14900000	18600000	26500000	NA	NA	0.28	0.027	NA	0.433566	2.08858	9.46429e+07
CC038/GeniUnc	125	2280000	3890000	5610000	5780000	6240000	NA	NA	NA	NA	NA	NA	0.70614	NA	NA
CC038/GeniUnc	182	264000	250000	400000	223000	184000	242000	NA	NA	NA	NA	NA	-0.0530303	-0.0833333	NA
CC038/GeniUnc	223	4470000	3040000	4210000	3450000	6800000	5860000	0.693	0.049	0.291	0.041	0.419913	-0.319911	0.310962	2.01375e+07
CC040/TauUnc	20	3760000	8670000	13100000	12000000	7600000	13200000	0.318	0.037	0.234	0.018	0.735849	1.30585	2.51064	5.64103e+07
CC040/TauUnc	114	7690000	18800000	13800000	13000000	16800000	16000000	0.307	0.021	0.333	0.024	1.08469	1.44473	1.08062	4.8048e+07
CC040/TauUnc	128	1970000	5220000	8270000	6350000	4880000	4760000	0.336	0.029	0.38	0.022	1.13095	1.64975	1.41624	1.25263e+07
CC040/TauUnc	157	8670000	16400000	17700000	23800000	26900000	34300000	0.481	0.071	0.347	0.016	0.721414	0.89158	2.95617	9.88473e+07
CC040/TauUnc	178	7540000	18400000	19600000	16100000	13600000	19300000	0.234	0.014	0.276	0.011	1.17949	1.44032	1.55968	6.99275e+07
CC040/TauUnc	236	4310000	7620000	9470000	8640000	7150000	9120000	0.076	0.01	0.249	0.031	3.27632	0.767981	1.11601	3.66265e+07
CC041/TauUnc	36	22700000	15000000	33700000	29600000	30200000	29800000	0.091	0.008	0.297	0.016	3.26374	-0.339207	0.312775	1.00337e+08
CC041/TauUnc	75	28800000	12700000	23700000	20100000	20000000	30300000	0.102	0.005	0.265	0.012	2.59804	-0.559028	0.0520833	1.1434e+08
CC041/TauUnc	101	29800000	37400000	50900000	52000000	51500000	55100000	0.183	0.01	0.31	0.011	1.69399	0.255034	0.848993	1.77742e+08
CC041/TauUnc	133	21400000	38900000	24500000	31500000	25800000	36500000	0.157	0.017	0.588	0.053	3.74522	0.817757	0.705607	6.20748e+07
CC041/TauUnc	259	2000000	2790000	3140000	3070000	3580000	3240000	0.054	0.01	0.189	0.055	3.5	0.395	0.62	1.71429e+07
CC041/TauUnc	268	18700000	41700000	32300000	42900000	34900000	39500000	0.093	0.006	0.296	0.022	3.1828	1.22995	1.1123	1.33446e+08
CC042/Unc	24	9610000	10300000	17100000	13700000	12500000	13300000	0.112	0.002	0.279	0.021	2.49107	0.0718002	0.383975	4.76703e+07
CC042/Unc	79	1530000	1830000	3110000	7240000	5570000	15300000	0.174	0.008	0.465	0.079	2.67241	0.196078	9	3.29032e+07
CC042/Unc	84	4950000	4600000	9190000	8150000	8890000	5630000	0.278	0.015	0.293	0.027	1.05396	-0.0707071	0.137374	1.9215e+07
CC042/Unc	143	4170000	7310000	7820000	7250000	7770000	9260000	0.171	0.01	0.764	0.03	4.46784	0.752998	1.22062	1.21204e+07
CC042/Unc	238	5800000	6940000	11500000	10500000	10900000	11900000	0.208	0.014	0.379	0.038	1.82212	0.196552	1.05172	3.13984e+07
CC042/Unc	266	2590000	5400000	5960000	11300000	7560000	6340000	0.133	0.014	0.335	0.025	2.5188	1.08494	1.44788	1.89254e+07
CC043/GeniUnc	39	1330000	1680000	436000	2590000	2410000	3210000	0.13	0.039	0.264	0.013	2.03077	0.263158	1.41353	1.21591e+07
CC043/GeniUnc	64	1920000	940000	2990000	4290000	1800000	2320000	0.35	0.016	0.392	0.008	1.12	-0.510417	0.208333	5.91837e+06
CC043/GeniUnc	110	1340000	2080000	1830000	2100000	1630000	1970000	0.249	0.021	0.117	0.01	0.46988	0.552239	0.470149	1.68376e+07
CC043/GeniUnc	156	1120000	2380000	1780000	1750000	2610000	2530000	0.248	0.031	0.121	0.002	0.487903	1.125	1.25893	2.09091e+07
CC043/GeniUnc	180	1530000	2700000	NA	NA	NA	NA	NA	NA	NA	NA	NA	0.764706	NA	NA
CC043/GeniUnc	204	1090000	1250000	1080000	1010000	1060000	1300000	0.091	0.006	0.155	0.013	1.7033	0.146789	0.192661	8.3871e+06
CC044/Unc	9	4500000	1520000	2580000	2020000	2060000	2590000	0.319	0.025	0.304	0.009	0.952978	-0.662222	-0.424444	8.51974e+06
CC044/Unc	76	15900000	11100000	21300000	14600000	17800000	42400000	0.158	0.011	0.125	0.005	0.791139	-0.301887	1.66667	339200000
CC044/Unc	119	2180000	2580000	2930000	3350000	1590000	2900000	0.161	0.016	0.061	0.006	0.378882	0.183486	0.330275	4.7541e+07
CC044/Unc	129	1330000	4490000	3810000	2920000	2120000	3730000	0.429	0.055	0.173	0.007	0.403263	2.37594	1.80451	2.15607e+07
CC044/Unc	163	6050000	3920000	6180000	5790000	6650000	6330000	0.337	0.026	0.652	0.062	1.93472	-0.352066	0.046281	9.70859e+06
CC044/Unc	235	7970000	NA	NA	NA	NA	NA	NA	NA	NA	NA	NA	NA	NA	NA
CC044/Unc	272	1730000	2690000	3600000	2910000	3080000	6000000	0.471	0.015	0.144	0.003	0.305732	0.554913	2.46821	4.16667e+07
CC046/Unc	38	6160000	5290000	7540000	NA	NA	NA	NA	NA	NA	NA	NA	-0.141234	NA	NA
CC046/Unc	80	8620000	6100000	10500000	10100000	8960000	9220000	0.024	0.002	0.276	0.015	11.5	-0.292343	0.0696056	3.34058e+07
CC046/Unc	90	8080000	9350000	12600000	10800000	12100000	12900000	0.019	0.001	0.095	0.011	5	0.157178	0.596535	1.35789e+08
CC046/Unc	134	4500000	10900000	9330000	9780000	7530000	5510000	0.09	0.004	0.371	0.02	4.12222	1.42222	0.224444	1.48518e+07
CC046/Unc	186	10500000	15500000	15900000	15700000	18200000	14200000	0.06	0.003	0.3	0.016	5	0.47619	0.352381	4.73333e+07
CC046/Unc	233	35700000	74800000	90300000	94400000	71400000	54500000	0.064	0.008	0.931	0.021	14.5469	1.09524	0.526611	5.85392e+07
CC053/Unc	6	3110000	5680000	10200000	11800000	9340000	8330000	0.171	0.011	0.803	0.066	4.69591	0.826367	1.67846	10373599
CC053/Unc	46	7570000	10300000	23100000	23900000	25600000	24000000	0.222	0.027	0.489	0.016	2.2027	0.360634	2.17041	4.90798e+07
CC053/Unc	93	6530000	13200000	19200000	18300000	25000000	28500000	0.135	0.008	0.545	0.069	4.03704	1.02144	3.36447	5.22936e+07
CC053/Unc	158	6610000	16000000	19200000	23000000	19300000	20200000	0.048	0.009	0.39	0.016	8.125	1.42057	2.05598	5.17949e+07
CC053/Unc	192	3060000	11900000	14300000	6280000	16200000	3630000	0.239	0.004	0.519	0.028	2.17155	2.88889	0.186275	6.99422e+06
CC053/Unc	213	9310000	19300000	17800000	30600000	23700000	853000	0.285	0.04	0.891	0.089	3.12632	1.07304	-0.908378	957351
CC055/TauUnc	8	821000	1470000	1780000	1970000	2140000	3290000	0.045	0.004	0.041	0.003	0.911111	0.790499	3.00731	8.02439e+07
CC055/TauUnc	55	1720000	3390000	2910000	2790000	2790000	3710000	0.05	0.011	0.08	0.007	1.6	0.97093	1.15698	46375000
CC055/TauUnc	85	812000	1550000	1790000	2780000	1540000	125000	0.048	0.014	0.088	0.008	1.83333	0.908867	-0.846059	1.42045e+06
CC055/TauUnc	196	1770000	3100000	5060000	2570000	3540000	3290000	0.038	0.006	0.067	0.009	1.76316	0.751412	0.858757	4.91045e+07
CC055/TauUnc	207	783000	424000	1050000	1380000	3170000	1220000	0.017	0.003	0.219	0.033	12.8824	-0.458493	0.55811	5.57078e+06
CC055/TauUnc	263	2400000	2370000	3720000	4380000	4610000	4320000	0.033	0.002	0.053	0.002	1.60606	-0.0125	0.8	8.15094e+07
CC056/GeniUnc	19	53800000	59000000	81200000	96600000	101000000	103000000	0.597	0.014	0.643	0.035	1.07705	0.0966543	0.914498	1.60187e+08
CC056/GeniUnc	74	9060000	2230000	4050000	3100000	4090000	NA	NA	NA	NA	NA	NA	-0.753863	NA	NA
CC056/GeniUnc	252	52600000	41800000	51400000	37700000	49700000	61100000	0.97	0.038	0.782	0.053	0.806186	-0.205323	0.161597	7.8133e+07
CC056/GeniUnc	254	23600000	8100000	15200000	19200000	16900000	15300000	0.781	0.034	0.957	0.093	1.22535	-0.65678	-0.351695	1.59875e+07
CC056/GeniUnc	269	162000000	124000000	NA	NA	NA	NA	NA	NA	NA	NA	NA	-0.234568	NA	NA
CC057/Unc	27	1630000	373000	NA	NA	NA	NA	NA	NA	NA	NA	NA	-0.771166	NA	NA
CC057/Unc	82	207000	111000	130000	198000	119000	85300	NA	NA	NA	NA	NA	-0.463768	-0.587923	NA
CC057/Unc	117	1550000	465000	1500000	1160000	809000	720000	0.068	0.009	0.087	0.005	1.27941	-0.7	-0.535484	8.27586e+06
CC057/Unc	244	328000	727000	355000	260000	485000	543000	0.004	0.001	0.006	0.001	1.5	1.21646	0.655488	90500000
CC057/Unc	247	159000	125000	61600	70100	183000	200000	NA	NA	NA	NA	NA	-0.213836	0.257862	NA
CC057/Unc	250	1030000	1660000	138000	1160000	2870000	2980000	0.066	0.008	0.169	0.024	2.56061	0.61165	1.8932	1.76331e+07
CC057/Unc	262	737000	796000	1050000	648000	1370000	1170000	0.037	0.004	0.315	0.024	8.51351	0.0800543	0.587517	3.71429e+06
CC057/Unc	274	2040000	1110000	1070000	986000	1010000	1420000	0.08	0.011	0.365	0.046	4.5625	-0.455882	-0.303922	3.89041e+06
CC058/Unc	15	8620000	21700000	16900000	18200000	21800000	NA	NA	NA	NA	NA	NA	1.5174	NA	NA
CC058/Unc	63	7210000	9920000	23400000	16300000	30800000	29200000	0.332	0.081	0.684	0.084	2.06024	0.375867	3.04993	4.26901e+07
CC058/Unc	116	7740000	5150000	6440000	8030000	4430000	4330000	0.155	0.007	0.301	0.033	1.94194	-0.334625	-0.440568	1.43854e+07
CC058/Unc	136	3780000	6460000	9420000	7680000	10200000	7310000	0.077	0.006	0.334	0.013	4.33766	0.708995	0.933862	2.18862e+07
CC058/Unc	173	472000	379000	625000	392000	546000	414000	0.015	0.001	0.028	0.001	1.86667	-0.197034	-0.122881	1.47857e+07
CC058/Unc	205	8290000	39600000	32600000	29500000	32500000	31700000	0.156	0.004	0.803	0.071	5.14744	3.77684	2.82388	3.9477e+07
CC059/TauUnc	35	3510000	6810000	7390000	7980000	9660000	9220000	0.077	0.004	0.345	0.044	4.48052	0.940171	1.62678	2.67246e+07
CC059/TauUnc	61	16400000	21800000	22600000	20800000	5400000	21500000	0.136	0.009	0.471	0.024	3.46324	0.329268	0.310976	4.56476e+07
CC059/TauUnc	94	8800000	11100000	12400000	17800000	20500000	26000000	0.39	0.007	0.142	0.019	0.364103	0.261364	1.95455	1.83099e+08
CC059/TauUnc	149	14600000	17300000	26900000	29400000	37200000	41400000	0.194	0.02	0.387	0.023	1.99485	0.184932	1.83562	1.06977e+08
CC059/TauUnc	164	24700000	35000000	45600000	47800000	43100000	60400000	0.099	0.001	0.432	0.007	4.36364	0.417004	1.44534	1.39815e+08
CC059/TauUnc	210	14300000	22600000	22500000	24200000	32600000	32100000	0.15	0.013	0.581	0.03	3.87333	0.58042	1.24476	5.52496e+07
CC060/Unc	30	5210000	2180000	3270000	5410000	4800000	11000000	0.166	0.017	1.242	0.05	7.48193	-0.581574	1.11132	8.85668e+06
CC060/Unc	49	343000	331000	300000	251000	192000	239000	NA	NA	NA	NA	NA	-0.0349854	-0.303207	NA
CC060/Unc	121	217000	343000	415000	438000	200000	196000	NA	NA	0.001	0	NA	0.580645	-0.0967742	196000000
CC060/Unc	153	12500000	6290000	6910000	5710000	5380000	7980000	0.189	0.012	1.113	0.014	5.88889	-0.4968	-0.3616	7.16981e+06
CC060/Unc	172	1840000	1740000	3670000	4540000	3500000	3240000	0.152	0.009	0.141	0.006	0.927632	-0.0543478	0.76087	2.29787e+07
CC060/Unc	237	22500000	6640000	8570000	6910000	6660000	10200000	0.215	0.008	0.451	0.027	2.09767	-0.704889	-0.546667	2.26164e+07
CC061/GeniUnc	41	87100000	197000000	141000000	171000000	153000000	157000000	0.072	0.013	0.562	0.068	7.80556	1.26177	0.802526	2.79359e+08
CC061/GeniUnc	56	82100000	115000000	112000000	273000000	166000000	182000000	0.211	0.016	0.572	0.01	2.7109	0.400731	1.21681	3.18182e+08
CC061/GeniUnc	99	17300000	55700000	86400000	87500000	78100000	12500000	0.142	0.044	0.547	0.022	3.85211	2.21965	-0.277457	2.28519e+07
CC061/GeniUnc	140	32900000	23600000	98900000	181000000	125000000	172000000	0.179	0.011	0.709	0.045	3.96089	-0.282675	4.22796	2.42595e+08
CC061/GeniUnc	197	117000000	311000000	335000000	155000000	291000000	298000000	0.067	0.004	0.984	0.045	14.6866	1.65812	1.54701	3.02846e+08
CC061/GeniUnc	212	321000000	468000000	373000000	341000000	475000000	95800000	0.206	0.012	1.056	0.092	5.12621	0.457944	-0.701558	9.07197e+07
CC061/GeniUnc	242	90000000	200000000	134000000	187000000	251000000	95800000	0.19	0.001	0.648	0.051	3.41053	1.22222	0.0644444	1.4784e+08
CC061/GeniUnc	255	27300000	53400000	25900000	29700000	12200000	30200000	0.124	0.021	0.35	0.029	2.82258	0.956044	0.106227	8.62857e+07
CC063/Unc	10	10700000	19700000	42900000	44100000	85400000	83100000	0.233	0.019	0.204	0.012	0.875536	0.841121	6.76636	4.07353e+08
CC063/Unc	78	11700000	26700000	43000000	40500000	41600000	57800000	0.348	0.01	0.265	0.022	0.761494	1.28205	3.94017	2.18113e+08
CC063/Unc	115	3350000	14000000	20800000	32600000	45800000	44100000	0.119	0.006	0.152	0.009	1.27731	3.1791	12.1642	2.90132e+08
CC063/Unc	135	4720000	16900000	40000000	27700000	30400000	29200000	0.5	0.05	0.169	0.004	0.338	2.58051	5.18644	1.72781e+08
CC063/Unc	174	4340000	8060000	11800000	13400000	17800000	18400000	0.237	0.017	0.176	0.025	0.742616	0.857143	3.23963	1.04545e+08
CC063/Unc	234	5270000	27200000	34100000	29200000	45500000	49500000	0.453	0.01	0.275	0.031	0.607064	4.16129	8.39279	180000000
CC065/Unc	25	272000	206000	483000	644000	237000	300000	0.001	0	NA	NA	NA	-0.242647	0.102941	NA
CC065/Unc	60	3810000	1830000	2240000	3980000	2990000	4100000	0.05	0.008	0.19	0.018	3.8	-0.519685	0.0761155	2.15789e+07
CC065/Unc	181	3260000	1150000	2800000	2130000	3220000	2310000	0.07	0.001	0.285	0.009	4.07143	-0.647239	-0.291411	8.10526e+06
CC065/Unc	195	536000	790000	642000	614000	365000	372000	NA	NA	NA	NA	NA	0.473881	-0.30597	NA
CC065/Unc	209	1810000	1540000	3360000	2020000	2540000	1810000	0.062	0.009	0.132	0.017	2.12903	-0.149171	0	1.37121e+07
CC065/Unc	239	1850000	2890000	1500000	2070000	1090000	1190000	0.074	0.006	0.208	0.012	2.81081	0.562162	-0.356757	5.72115e+06
CC065/Unc	253	1330000	2810000	2990000	3010000	4450000	5060000	0.105	0.013	0.135	0.009	1.28571	1.11278	2.80451	3.74815e+07
CC065/Unc	258	2560000	3670000	3290000	3340000	4850000	4070000	0.062	0.008	0.301	0.017	4.85484	0.433594	0.589844	1.35216e+07
CC068/TauUnc	29	2980000	4330000	4090000	6530000	9180000	12600000	0.13	0.007	0.713	0.055	5.48462	0.45302	3.22819	1.76718e+07
CC068/TauUnc	62	3070000	3820000	4420000	8920000	6910000	6410000	0.08	0.005	0.163	0.042	2.0375	0.2443	1.08795	3.93252e+07
CC068/TauUnc	86	1110000	2470000	2000000	3360000	3760000	4100000	0.107	0.012	0.542	0.063	5.06542	1.22523	2.69369	7.56458e+06
CC068/TauUnc	130	3000000	6680000	5500000	6610000	7880000	4610000	0.173	0.01	0.245	0.024	1.41618	1.22667	0.536667	1.88163e+07
CC068/TauUnc	169	3470000	4450000	6910000	7430000	9570000	11000000	0.248	0.035	0.257	0.037	1.03629	0.282421	2.17003	4.28016e+07
CC068/TauUnc	201	1940000	1810000	6570000	3550000	7120000	654000	0.132	0.019	0.419	0.035	3.17424	-0.0670103	-0.662887	1.56086e+06
CC070/TauUnc	69	27600000	11700000	8490000	7610000	14900000	14900000	0.075	0.005	0.328	0.04	4.37333	-0.576087	-0.460145	4.54268e+07
CC070/TauUnc	83	5590000	9200000	8350000	6690000	6470000	6900000	0.162	0.01	0.521	0.06	3.21605	0.645796	0.234347	13243762
CC070/TauUnc	112	10900000	24000000	12500000	16300000	24100000	23700000	0.142	0.013	0.239	0.015	1.6831	1.20183	1.17431	9.91632e+07
CC070/TauUnc	147	11000000	6840000	6110000	4780000	4950000	8900000	0.198	0.007	0.208	0.011	1.05051	-0.378182	-0.190909	4.27885e+07
CC070/TauUnc	194	19400000	16200000	55000000	22900000	12100000	12900000	0.11	0.009	0.387	0.01	3.51818	-0.164948	-0.335052	3.33333e+07
CC070/TauUnc	215	8740000	4210000	3920000	9920000	5270000	4600000	0.224	0.013	0.336	0.036	1.5	-0.518307	-0.473684	1.36905e+07
CC072/TauUnc	34	3370000	8820000	9740000	10400000	8920000	11000000	0.181	0.024	0.233	0.006	1.28729	1.61721	2.26409	4.72103e+07
CC072/TauUnc	53	980000	6160000	6640000	6100000	5130000	8780000	0.086	0.005	0.183	0.011	2.12791	5.28571	7.95918	4.79781e+07
CC072/TauUnc	105	1350000	1130000	1430000	1050000	541000	509000	0.052	0.006	0.123	0.007	2.36538	-0.162963	-0.622963	4.13821e+06
CC072/TauUnc	141	3250000	8540000	8780000	8560000	9070000	6600000	0.157	0.008	0.335	0.015	2.13376	1.62769	1.03077	1.97015e+07
CC072/TauUnc	165	4410000	6340000	8520000	6480000	8170000	9060000	0.103	0.003	0.254	0.014	2.46602	0.437642	1.05442	3.56693e+07
CC072/TauUnc	202	1520000	6900000	12500000	7190000	5230000	6090000	0.08	0.013	0.124	0.011	1.55	3.53947	3.00658	4.91129e+07
CC076/Unc	28	12400000	9910000	18700000	16300000	24500000	10500000	0.339	0.01	0.515	0.032	1.51917	-0.200806	-0.153226	2.03883e+07
CC076/Unc	162	3460000	4620000	11000000	12900000	10900000	11000000	0.261	0.015	0.527	0.049	2.01916	0.33526	2.17919	2.08729e+07
CC076/Unc	190	12600000	523000	20100000	26500000	26700000	30300000	0.326	0.006	0.848	0.067	2.60123	NA	1.40476	3.57311e+07
CC076/Unc	227	270000	5520000	12400000	9270000	12400000	19000000	0.396	0.014	0.808	0.05	2.0404	NA	NA	2.35149e+07
CC076/Unc	246	3760000	3140000	7710000	7710000	10100000	8020000	0.171	0.016	1.009	0.086	5.90058	-0.164894	1.13298	7.94846e+06
CC076/Unc	257	909000	3200000	3880000	883000	2990000	5240000	0.385	0.006	0.311	0.024	0.807792	2.52035	4.76458	1.68489e+07
